# Supplementary material for: Intrinsic Functional Plasticity of the Sensorimotor Network in Relapsing-Remitting Multiple Sclerosis: Evidence from a Centrality Analysis
Source: PLoS One. 2015 Jun 25;10(6):e0130524. doi: 10.1371/journal.pone.0130524 (PMC4482320; doi:10.1371/journal.pone.0130524)
Supplement: S1 Dataset — (ZIP) [file pone.0130524.s001.zip]

Archive with 12 entries (11 files):
- S1 dataset Altered degree centrality of SMN in the relapsing patients (including demographic and clinical data)/
- S1 dataset Altered degree centrality of SMN in the relapsing patients (including demographic and clinical data)/2sT_MS_HC_SMNzDC_PW_C1.nii
- S1 dataset Altered degree centrality of SMN in the relapsing patients (including demographic and clinical data)/2sT_MS_HC_SMNzDC_PW_C2.nii
- S1 dataset Altered degree centrality of SMN in the relapsing patients (including demographic and clinical data)/2sT_MS_HC_SMNzDC_PW_C4.nii
- S1 dataset Altered degree centrality of SMN in the relapsing patients (including demographic and clinical data)/2sT_MS_HC_SMNzDC_PW_C5.nii
- S1 dataset Altered degree centrality of SMN in the relapsing patients (including demographic and clinical data)/2sT_MS_HC_SMNzDC_PW_C6.nii
- S1 dataset Altered degree centrality of SMN in the relapsing patients (including demographic and clinical data)/2sT_MS_HC_SMNzDC_PW_C7.nii
- S1 dataset Altered degree centrality of SMN in the relapsing patients (including demographic and clinical data)/2sT_MS_HC_SMNzDC_PW_C8.nii
- S1 dataset Altered degree centrality of SMN in the relapsing patients (including demographic and clinical data)/2sT_MS_HC_SMNzDC_PW_P05AS.nii
- S1 dataset Altered degree centrality of SMN in the relapsing patients (including demographic and clinical data)/AlphaSimtext6mm5rmmp01.txt
- S1 dataset Altered degree centrality of SMN in the relapsing patients (including demographic and clinical data)/DC data of Remitting (34) patients and HC.sav
- S1 dataset Altered degree centrality of SMN in the relapsing patients (including demographic and clinical data)/2sT_MS_HC_SMNzDC_PW_C3.nii
