# Supplementary material for: Intrinsic Functional Plasticity of the Sensorimotor Network in Relapsing-Remitting Multiple Sclerosis: Evidence from a Centrality Analysis
Source: PLoS One. 2015 Jun 25;10(6):e0130524. doi: 10.1371/journal.pone.0130524 (PMC4482320; doi:10.1371/journal.pone.0130524)
Supplement: S1 Dataset — (ZIP) [file pone.0130524.s001.zip › S1 dataset Altered degree centrality of SMN in the relapsing patients (including demographic and clinical data)/AlphaSimtext6mm5rmmp01.txt]

REST AlphaSim
Monte Carlo simulation program similar to the AlphaSim in AFNI
By YAN Chao-Gan (ycg.yan@gmail.com), DONG Zhang-Ye (dongzy08@gmail.com) and ZHU Wei-Xuan (zhuweixuan@gmail.com).
The mechanism is based on AFNI's AlphaSim, please see more details from http://afni.nimh.nih.gov/pub/dist/doc/manual/AlphaSim.pdf
State Key Laboratory of Cognitive Neuroscience and Learning, Beijing Normal University, China, 100875
http://www.restfmri.net
Version=1.0;
Release=20091105;


Mask filename = Resliced_SMN_MASK_formICA_bianary
Voxels in mask = 14106
Gaussian filter width (FWHM, in mm) = 6.000
Cluster connection radius: rmm = 5.00
Individual voxel threshold probability = 0.010
Number of Monte Carlo simulations = 1000
Output filename = AlphaSimtext6mm5rmmp01
Cl Size	Frequency	Cum Prop	p/Voxel	Max Freq	Alpha
1		15514		0.419819	0.007937	0		1.000000
2		7323		0.617985	0.006837	0		1.000000
3		4268		0.733479	0.005799	0		1.000000
4		2828		0.810007	0.004891	1		1.000000
5		1817		0.859176	0.004089	3		0.999000
6		1310		0.894626	0.003445	8		0.996000
7		943		0.920144	0.002888	34		0.988000
8		721		0.939655	0.002420	54		0.954000
9		502		0.953239	0.002011	77		0.900000
10		399		0.964036	0.001691	93		0.823000
11		299		0.972128	0.001408	84		0.730000
12		210		0.977810	0.001175	87		0.646000
13		180		0.982681	0.000996	85		0.559000
14		125		0.986064	0.000830	71		0.474000
15		102		0.988824	0.000706	60		0.403000
16		96		0.991422	0.000597	73		0.343000
17		57		0.992964	0.000489	46		0.270000
18		40		0.994047	0.000420	31		0.224000
19		43		0.995210	0.000369	34		0.193000
20		31		0.996049	0.000311	24		0.159000
21		34		0.996969	0.000267	31		0.135000
22		15		0.997375	0.000216	14		0.104000
23		12		0.997700	0.000193	11		0.090000
24		17		0.998160	0.000173	13		0.079000
25		8		0.998376	0.000144	7		0.066000
26		8		0.998593	0.000130	8		0.059000
27		10		0.998863	0.000116	9		0.051000
28		11		0.999161	0.000096	11		0.042000
29		5		0.999296	0.000075	5		0.031000
30		4		0.999405	0.000064	4		0.026000
31		3		0.999486	0.000056	3		0.022000
32		2		0.999540	0.000049	2		0.019000
33		2		0.999594	0.000045	2		0.017000
34		1		0.999621	0.000040	1		0.015000
35		3		0.999702	0.000038	3		0.014000
36		1		0.999729	0.000030	1		0.011000
37		3		0.999811	0.000028	3		0.010000
38		1		0.999838	0.000020	1		0.007000
39		4		0.999946	0.000017	4		0.006000
40		0		0.999946	0.000006	0		0.002000
41		0		0.999946	0.000006	0		0.002000
42		2		1.000000	0.000006	2		0.002000
