# Supplementary material for: Intrinsic Functional Plasticity of the Sensorimotor Network in Relapsing-Remitting Multiple Sclerosis: Evidence from a Centrality Analysis
Source: PLoS One. 2015 Jun 25;10(6):e0130524. doi: 10.1371/journal.pone.0130524 (PMC4482320; doi:10.1371/journal.pone.0130524)
Supplement: S2 Dataset — (ZIP) [file pone.0130524.s002.zip]

Archive with 11 entries (10 files):
- S2 dataset Altered degree centrality of SMN between the relapsing and remitting patients/
- S2 dataset Altered degree centrality of SMN between the relapsing and remitting patients/DC data of Relapsing (11) and Remitting patients.sav
- S2 dataset Altered degree centrality of SMN between the relapsing and remitting patients/Paired2sT_Relapsing_Remitting_zDCPW.nii
- S2 dataset Altered degree centrality of SMN between the relapsing and remitting patients/ROI1.nii
- S2 dataset Altered degree centrality of SMN between the relapsing and remitting patients/ROI2.nii
- S2 dataset Altered degree centrality of SMN between the relapsing and remitting patients/ROI3.nii
- S2 dataset Altered degree centrality of SMN between the relapsing and remitting patients/ROI4.nii
- S2 dataset Altered degree centrality of SMN between the relapsing and remitting patients/ROI5.nii
- S2 dataset Altered degree centrality of SMN between the relapsing and remitting patients/ROI6.nii
- S2 dataset Altered degree centrality of SMN between the relapsing and remitting patients/ROI7.nii
- S2 dataset Altered degree centrality of SMN between the relapsing and remitting patients/ROI8.nii
