# Supplementary material for: Intrinsic Functional Plasticity of the Sensorimotor Network in Relapsing-Remitting Multiple Sclerosis: Evidence from a Centrality Analysis
Source: PLoS One. 2015 Jun 25;10(6):e0130524. doi: 10.1371/journal.pone.0130524 (PMC4482320; doi:10.1371/journal.pone.0130524)
Supplement: S3 Dataset — (ZIP) [file pone.0130524.s003.zip]

Archive with 10 entries (9 files):
- S3 dataset Altered eigenvector centrality of SMN in the relapsing patients/
- S3 dataset Altered eigenvector centrality of SMN in the relapsing patients/2sT_MS_HC_znormECM.nii
- S3 dataset Altered eigenvector centrality of SMN in the relapsing patients/2sT_MS_HC_znormECM_C1.nii
- S3 dataset Altered eigenvector centrality of SMN in the relapsing patients/2sT_MS_HC_znormECM_C2.nii
- S3 dataset Altered eigenvector centrality of SMN in the relapsing patients/2sT_MS_HC_znormECM_C3.nii
- S3 dataset Altered eigenvector centrality of SMN in the relapsing patients/2sT_MS_HC_znormECM_C4.nii
- S3 dataset Altered eigenvector centrality of SMN in the relapsing patients/2sT_MS_HC_znormECM_C5.nii
- S3 dataset Altered eigenvector centrality of SMN in the relapsing patients/2sT_MS_HC_znormECM_C6.nii
- S3 dataset Altered eigenvector centrality of SMN in the relapsing patients/2sT_MS_HC_znormECM_C7.nii
- S3 dataset Altered eigenvector centrality of SMN in the relapsing patients/EC data of Remitting (34) patients and HC.sav
