# Supplementary material for: Intrinsic Functional Plasticity of the Sensorimotor Network in Relapsing-Remitting Multiple Sclerosis: Evidence from a Centrality Analysis
Source: PLoS One. 2015 Jun 25;10(6):e0130524. doi: 10.1371/journal.pone.0130524 (PMC4482320; doi:10.1371/journal.pone.0130524)
Supplement: S4 Dataset — (ZIP) [file pone.0130524.s004.zip]

Archive with 4 entries (3 files):
- S4 dataset Altered eigenvector centrality of SMN between the relapsing and remitting patients/
- S4 dataset Altered eigenvector centrality of SMN between the relapsing and remitting patients/EC data of Relapsing (11) and Remitting patients.sav
- S4 dataset Altered eigenvector centrality of SMN between the relapsing and remitting patients/Paired2sT_Relapsing_HC_EC11.nii
- S4 dataset Altered eigenvector centrality of SMN between the relapsing and remitting patients/Paired2sT_Remitting_Relapsing_EC11.nii
